# Supplementary material for: ORF3c is expressed in SARS‐CoV‐2‐infected cells and inhibits innate sensing by targeting MAVS
Source: EMBO Rep. 2023 Oct 23;24(12):e57137. doi: 10.15252/embr.202357137 (PMC10702836; doi:10.15252/embr.202357137)
Supplement: Supplementary file 3 — Source Data for Expanded View [file EMBR-24-e57137-s002.zip]

Archive with 6 entries (5 files):
- EMBOR-2023-57137V3_SourceDataForExpandedView/
- EMBOR-2023-57137V3_SourceDataForExpandedView/EMBOR-2023-57137V3_SourceDataForExpandedView1.zip
- EMBOR-2023-57137V3_SourceDataForExpandedView/EMBOR-2023-57137V3_SourceDataForExpandedView2.zip
- EMBOR-2023-57137V3_SourceDataForExpandedView/EMBOR-2023-57137V3_SourceDataForExpandedView3.zip
- EMBOR-2023-57137V3_SourceDataForExpandedView/EMBOR-2023-57137V3_SourceDataForExpandedView4.zip
- EMBOR-2023-57137V3_SourceDataForExpandedView/EMBOR-2023-57137V3_SourceDataForExpandedView5.zip
