# Supplementary material for: ORF3c is expressed in SARS‐CoV‐2‐infected cells and inhibits innate sensing by targeting MAVS
Source: EMBO Rep. 2023 Oct 23;24(12):e57137. doi: 10.15252/embr.202357137 (PMC10702836; doi:10.15252/embr.202357137)
Supplement: Supplementary file 4 — Source Data for Figure 1 [file EMBR-24-e57137-s003.zip]

Archive with 15 entries (11 files):
- Fig1C/
- Fig1C/EMBOR-2023-57137V2_SourceDataForFigure1C.pdf
- Fig1C/EMBOR-2023-57137V2_SourceDataForFigure1C.pptx
- Fig1C/EMBOR-2023-57137V2_SourceDataForFigure1C.tif
- Fig1D/
- Fig1D/EMBOR-2023-57137V2_SourceDataForFigure1D.xlsx
- Fig1E/
- Fig1E/EMBOR-2023-57137V2_SourceDataForFigure1E.pdf
- Fig1E/EMBOR-2023-57137V2_SourceDataForFigure1E.pptx
- Fig1E/EMBOR-2023-57137V2_SourceDataForFigure1E.tif
- Fig1E/EMBOR-2023-57137V2_SourceDataForFigure1E.xlsx
- Fig1F/
- Fig1F/EMBOR-2023-57137V2_SourceDataForFigure1F.pdf
- Fig1F/EMBOR-2023-57137V2_SourceDataForFigure1F.pptx
- Fig1F/EMBOR-2023-57137V2_SourceDataForFigure1F.tif
