# Supplementary material for: ORF3c is expressed in SARS‐CoV‐2‐infected cells and inhibits innate sensing by targeting MAVS
Source: EMBO Rep. 2023 Oct 23;24(12):e57137. doi: 10.15252/embr.202357137 (PMC10702836; doi:10.15252/embr.202357137)
Supplement: Supplementary file 4 — Source Data for Figure 1 [file EMBR-24-e57137-s003.zip › Fig1D/EMBOR-2023-57137V2_SourceDataForFigure1D.xlsx]

## Sheet: Tabelle1
	untreated			treated
empty	0.105145	2.52534	0.461396	100	100	100
Orf3a	0.550586	16.8606	2.13203	480.652	670.238	194.812
Orf3c	0.0721744	1.23885	0.707027	11.384	9.61	12.0603
Orf3d	0.114211	1.45343	0.502019	149.411	142.3	147.715
Orf3d-2	0.106691	1.28248	0.421471	126.983	106.071	106.016
Orf3b-1	0.139249	1.287	0.788191	91.5641	56.799	68.6004
Orf3b-2	0.113813	1.16392	0.680881	109.446	87.8334	133.697
Orf3e	0.0987794	1.14029	0.520396	83.6461	45.9672	64.5913
Orf3b-3	0.123065	1.19474	0.521916	117.477	125.141	134.408
Orf3b-4	0.0999175	1.37311	0.552232	66.3824	44.027	74.1941
