# Supplementary material for: ORF3c is expressed in SARS‐CoV‐2‐infected cells and inhibits innate sensing by targeting MAVS
Source: EMBO Rep. 2023 Oct 23;24(12):e57137. doi: 10.15252/embr.202357137 (PMC10702836; doi:10.15252/embr.202357137)
Supplement: Supplementary file 4 — Source Data for Figure 1 [file EMBR-24-e57137-s003.zip › Fig1E/EMBOR-2023-57137V2_SourceDataForFigure1E.xlsx]

## Sheet: Fig1E
n=1	GAPDH				IFNb
Sample	Ct1	Ct2	Average		Ct1	Ct2	Average		dCt	2^-dCT		ddCt	2^-ddCT
EV	24.25	24.32	24.285		34.76	34.84	34.8		10.515	0.000683392
EV SeV 1:100	24.34	24.73	24.535		31.52	31.87	31.695		7.16	0.00699238
EV SeV 1:500	24.17	24.68	24.425		33.98	33.93	33.955		9.53	0.00135265
ORF3c	24.56	25.03	24.795		34.32	34.74	34.53		9.735	0.00117347		-0.78	1.71713
ORF3c SeV 1:100	25.52	25.12	25.32		33.19	32.54	32.865		7.545	0.00535462		0.385	0.765779
ORF3c SeV 1:500	24.55	25.15	24.85		34.27	34.59	34.43		9.58	0.00130657		0.05	0.965936
dCt	dCt	2^-dCt	fold change	EV high 100%
EV	10.515	0.000683392	1	9.77337
EV SeV 1:500	9.53	0.00135265	1.97931	19.3446
EV SeV 1:100	7.16	0.00699238	10.2319	100
ORF3c	9.735	0.00117347	1	16.7822
ORF3c SeV 1:500	9.58	0.00130657	1.11342	18.6856
ORF3c SeV 1:100	7.545	0.00535462	4.56305	76.5779
n=2	GAPDH				IFNb
Sample	Ct1	Ct2	Average		Ct1	Ct2	Average		dCt	2^-dCT		ddCt	2^-ddCT
EV	23.88	23.82	23.85		35.09	35.06	35.075		11.225	0.000417771
EV SeV 1:100	23.64	23.65	23.645		31.11	31.02	31.065		7.42	0.00583925
EV SeV 1:500	23.7	23.69	23.695		33.68	33.71	33.695		10	0.000976562
ORF3c	24.28	24.15	24.215		34.71	34.97	34.84		10.625	0.000633222		-0.6	1.51572
ORF3c SeV 1:100	24.08	24.12	24.1		31.97	32.17	32.07		7.97	0.00398833		0.55	0.68302
ORF3c SeV 1:500	24.26	24.18	24.22		33.99	34.33	34.16		9.94	0.00101803		-0.06	1.04247
dCt	dCt	2^-dCt	fold change	EV high 100%
EV	11.225	0.000417771	1	7.15453
EV SeV 1:500	10	0.000976562	2.33755	16.7241
EV SeV 1:100	7.42	0.00583925	13.9772	100
ORF3c	10.625	0.000633222	1	7.15453
ORF3c SeV 1:500	9.94	0.00101803	1.6077	11.5023
ORF3c SeV 1:100	7.97	0.00398833	6.29846	45.0625
n=3	GAPDH				IFNb
Sample	Ct1	Ct2	Average		Ct1	Ct2	Average		dCt	2^-dCT		ddCt	2^-ddCT
EV	19.2	19.32	19.26		36.56	35.44	36		16.74	9.13604e-06
EV SeV 1:500	18.74	19.43	19.085		29.62	28.6	29.11		10.025	0.000959786
EV SeV 1:100	19	19.26	19.13		26.67	25.78	26.225		7.095	0.00731463
ORF3c	19.84	19.72	19.78		34.53	34.66	34.595		14.815	3.46929e-05		-1.925	3.79737
ORF3c SeV 1:500	19.62	19.47	19.545		30.62	30.3	30.46		10.915	0.000517914		0.89	0.539614
ORF3c SeV 1:100	19.49	19.56	19.525		27.78	27.68	27.73		8.205	0.00338882		1.11	0.463294
dCt	dCt	2^-dCt	fold change	EV high 100%
EV	16.74	9.13604e-06	1	0.124901
EV SeV 1:500	10.025	0.000959786	105.055	13.1215
EV SeV 1:100	7.095	0.00731463	800.635	100
ORF3c	14.815	3.46929e-05	1	0.124901
ORF3c SeV 1:500	10.915	0.000517914	14.9285	1.86459
ORF3c SeV 1:100	8.205	0.00338882	97.6806	12.2004
