# Supplementary material for: ORF3c is expressed in SARS‐CoV‐2‐infected cells and inhibits innate sensing by targeting MAVS
Source: EMBO Rep. 2023 Oct 23;24(12):e57137. doi: 10.15252/embr.202357137 (PMC10702836; doi:10.15252/embr.202357137)
Supplement: Supplementary file 5 — Source Data for Figure 2 [file EMBR-24-e57137-s001.zip]

Archive with 19 entries (13 files):
- Fig2B/
- Fig2B/EMBOR-2023-57137V2_SourceDataForFigure2B.xlsx
- Fig2C/
- Fig2C/EMBOR-2023-57137V2_SourceDataForFigure2C.xlsx
- Fig2D/
- Fig2D/EMBOR-2023-57137V2_SourceDataForFigure2D.pdf
- Fig2D/EMBOR-2023-57137V2_SourceDataForFigure2D.pptx
- Fig2D/EMBOR-2023-57137V2_SourceDataForFigure2D.tif
- Fig2E/
- Fig2E/EMBOR-2023-57137V2_SourceDataForFigure2E.pdf
- Fig2E/EMBOR-2023-57137V2_SourceDataForFigure2E.pptx
- Fig2E/EMBOR-2023-57137V2_SourceDataForFigure2E.tif
- Fig2F/
- Fig2F/EMBOR-2023-57137V2_SourceDataForFigure2F.xlsx
- Fig2G/
- Fig2G/EMBOR-2023-57137V2_SourceDataForFigure2G.pdf
- Fig2G/EMBOR-2023-57137V2_SourceDataForFigure2G.pptx
- Fig2G/EMBOR-2023-57137V2_SourceDataForFigure2G.tif
- Fig2G/EMBOR-2023-57137V2_SourceDataForFigure2G.xlsx
