# Supplementary material for: ORF3c is expressed in SARS‐CoV‐2‐infected cells and inhibits innate sensing by targeting MAVS
Source: EMBO Rep. 2023 Oct 23;24(12):e57137. doi: 10.15252/embr.202357137 (PMC10702836; doi:10.15252/embr.202357137)
Supplement: Supplementary file 5 — Source Data for Figure 2 [file EMBR-24-e57137-s001.zip › Fig2B/EMBOR-2023-57137V2_SourceDataForFigure2B.xlsx]

## Sheet: Fig2B left
	EV			0µg			0,5µg			1µg			2µg
CARD	0.347546	0.357818	0.781028	100	100	100	53.932	50.0562	35.6151	38.2594	31.5878	34.9591	21.0777	14.5662	19.8251
wild type IFN beta promoter

## Sheet: Fig2B right
	EV			0µg			0,5µg			1µg			2µg
CARD	19.1451	21.8637	17.0733	100	100	100	79.2066	110.1	76.0041	75.5453	31.8152	61.7381	49.9123	29.9488	39.3509
IFN beta promoter without NFkB binding site
