# Supplementary material for: ORF3c is expressed in SARS‐CoV‐2‐infected cells and inhibits innate sensing by targeting MAVS
Source: EMBO Rep. 2023 Oct 23;24(12):e57137. doi: 10.15252/embr.202357137 (PMC10702836; doi:10.15252/embr.202357137)
Supplement: Supplementary file 5 — Source Data for Figure 2 [file EMBR-24-e57137-s001.zip › Fig2C/EMBOR-2023-57137V2_SourceDataForFigure2C.xlsx]

## Sheet: MDA5
	EV			0µg			0,5µg			1µg			2µg
MDA5	1.92228	2.71496	9.11157	100	100	100	41.5277	47.545	49.2222	33.8753	48.4858	38.9735	25.2394	18.674	37.0825

## Sheet: MAVS
	EV			0µg			0,5µg			1µg			2µg
MAVS	0.491071	0.483106	1.13442	100	100	100	100.451	79.9629	82.2272	123.078	125.672	91.122	86.8977	84.1987	53.4124

## Sheet: IRF3 5D
	EV			0µg			0,5µg			1µg			2µg
IRF3 5D	1.5278	2.66157	4.54849	100	100	100	92.0255	80.6164	78.9315	103.48	109.689	84.2729	96.8553	88.5721	82.7874
