# Supplementary material for: ORF3c is expressed in SARS‐CoV‐2‐infected cells and inhibits innate sensing by targeting MAVS
Source: EMBO Rep. 2023 Oct 23;24(12):e57137. doi: 10.15252/embr.202357137 (PMC10702836; doi:10.15252/embr.202357137)
Supplement: Supplementary file 5 — Source Data for Figure 2 [file EMBR-24-e57137-s001.zip › Fig2F/EMBOR-2023-57137V2_SourceDataForFigure2F.xlsx]

## Sheet: Tabelle1
	MFI YFP (%)
	RIG-I only	MAVS only	Vector	ORF3c
n1	21.5953	19.8444	100	43.5798
n2	16.8627	19.2157	100	49.0196
n3	32.5581	29.0698	100	44.186
