# Supplementary material for: ORF3c is expressed in SARS‐CoV‐2‐infected cells and inhibits innate sensing by targeting MAVS
Source: EMBO Rep. 2023 Oct 23;24(12):e57137. doi: 10.15252/embr.202357137 (PMC10702836; doi:10.15252/embr.202357137)
Supplement: Supplementary file 5 — Source Data for Figure 2 [file EMBR-24-e57137-s001.zip › Fig2G/EMBOR-2023-57137V2_SourceDataForFigure2G.xlsx]

## Sheet: Tabelle1
	Rel. intensity cleaved MAVS / total MAVS cleaved MAVS / total MAVS
ORF3c-HA	none	low	medium	high
n1	0.0321915	0.172131	0.25	0.195446
n2	0	0.00175425	0.0388039	0
n3	0.0266713	0.17024	0.142924	0.112446
