# Supplementary material for: ORF3c is expressed in SARS‐CoV‐2‐infected cells and inhibits innate sensing by targeting MAVS
Source: EMBO Rep. 2023 Oct 23;24(12):e57137. doi: 10.15252/embr.202357137 (PMC10702836; doi:10.15252/embr.202357137)
Supplement: Supplementary file 6 — Source Data for Figure 3 [file EMBR-24-e57137-s005.zip]

Archive with 7 entries (5 files):
- Fig3C/
- Fig3C/EMBOR-2023-57137V2_SourceDataForFigure3C.pdf
- Fig3C/EMBOR-2023-57137V2_SourceDataForFigure3C.pptx
- Fig3C/EMBOR-2023-57137V2_SourceDataForFigure3C.tif
- Fig3C/EMBOR-2023-57137V2_SourceDataForFigure3C.xlsx
- Fig3D/
- Fig3D/EMBOR-2023-57137V2_SourceDataForFigure3D.xlsx
