# Supplementary material for: ORF3c is expressed in SARS‐CoV‐2‐infected cells and inhibits innate sensing by targeting MAVS
Source: EMBO Rep. 2023 Oct 23;24(12):e57137. doi: 10.15252/embr.202357137 (PMC10702836; doi:10.15252/embr.202357137)
Supplement: Supplementary file 6 — Source Data for Figure 3 [file EMBR-24-e57137-s005.zip › Fig3C/EMBOR-2023-57137V2_SourceDataForFigure3C.xlsx]

## Sheet: Tabelle1
	0,25µg			0,5µg			1µg			2µg			ORF3c
EV										100	100	100
NS1										27.7166	32.4897	48.2692
Tor2	92.7806	46.6516	91.569	67.3786	28.0483	47.5046	25.9916	17.196	25.738	9.349	4.30807	7.12948
Wuhan-Hu1	9.57717	48.1148	40.5094	34.0411	28.2917	37.3877	12.5848	21.2325	26.7346	8.21807	6.76222	17.5421
BANAL20-52	101.048	85.8013	112.561	44.5764	69.3216	67.4352	23.1291	23.9602	25.3039	6.58662	5.89202	9.90592
Bat-SL-CoVZXC21	38.6233	24.5283	34.2432	11.1298	17.2651	24.4179	4.352	10.9304	16.1069	3.5571	4.08083	9.04228
