# Supplementary material for: ORF3c is expressed in SARS‐CoV‐2‐infected cells and inhibits innate sensing by targeting MAVS
Source: EMBO Rep. 2023 Oct 23;24(12):e57137. doi: 10.15252/embr.202357137 (PMC10702836; doi:10.15252/embr.202357137)
Supplement: Supplementary file 6 — Source Data for Figure 3 [file EMBR-24-e57137-s005.zip › Fig3D/EMBOR-2023-57137V2_SourceDataForFigure3D.xlsx]

## Sheet: Tabelle1
no inducer	vector control	wt	L2A L3A	L4A Q5A	I6A L7A	F8A	L10A L11A	Q12A R13A	Y14A R15A	Y16A K17A	P18A H19A	S20A L21A	S22A D23A	G24A L25A	L26A L27A	L29A H30A	F31A L32A	L33A F34A	F35A R36A	L38A P39A	K40A S41A
0.273949	100	11.6219	38.0605	8.92091	38.4512	15.5813	14.6683	17.4796	15.1764	19.143	22.3361	10.8115	11.6688	7.92428
0.3484	100	11.5142	45.364	11.3447	46.4247	11.0734	7.81064	15.2801	11.4925	19.6439	19.6313	9.68532	18.757	10.1128
0.224533	100	26.0946	58.9609	24.5149	49.7723	22.8135	18.5908	39.5347	20.5933	38.7186	36.901	15.9537	43.89	22.7246	14.9639	7.54374	42.1941	15.8233	24.014	14.2405	13.8461
0.361004	100	14.1453	38.627	12.7388	40.8385	13.0179	19.3971	33.7599	21.3629	35.9799	11.7188	4.89649	34.3196	16.9473	9.97416	3.98657	28.6062	15.1439	31.6927	24.2448	25.0764
