# Supplementary material for: ORF3c is expressed in SARS‐CoV‐2‐infected cells and inhibits innate sensing by targeting MAVS
Source: EMBO Rep. 2023 Oct 23;24(12):e57137. doi: 10.15252/embr.202357137 (PMC10702836; doi:10.15252/embr.202357137)
Supplement: Supplementary file 7 — Source Data for Figure 4 [file EMBR-24-e57137-s009.zip]

Archive with 9 entries (7 files):
- Fig4D/
- Fig4D/Mock blue green.tif
- Fig4D/Mock green.tif
- Fig4D/ORF3c R36I green blue.tif
- Fig4D/ORF3c R36I green.tif
- Fig4D/ORF3c wt blue green.tif
- Fig4D/ORF3c wt green.tif
- Fig4E/
- Fig4E/EMBOR-2023-57137V2_SourceDataForFigure4E.xlsx
