# Supplementary material for: ORF3c is expressed in SARS‐CoV‐2‐infected cells and inhibits innate sensing by targeting MAVS
Source: EMBO Rep. 2023 Oct 23;24(12):e57137. doi: 10.15252/embr.202357137 (PMC10702836; doi:10.15252/embr.202357137)
Supplement: Supplementary file 7 — Source Data for Figure 4 [file EMBR-24-e57137-s009.zip › Fig4E/EMBOR-2023-57137V2_SourceDataForFigure4E.xlsx]

## Sheet: Fig4E
	Rel. IFN beta promoter activity (%)
	ORF3c wt			ORF3c R36I
empty	100	100	100
low	47.6601	39.7432	51.3158	47.2697	41.0629	80.6142
medium	39.7388	30.2056	36.5277	41.5488	27.3142	56.035
high	40.8061	19.1151	18.9874	32.2882	18.5757	20.9249
very high	34.1398	8.39501	12.3234	20.4971	10.4362	14.1324
