# Supplementary material for: ORF3c is expressed in SARS‐CoV‐2‐infected cells and inhibits innate sensing by targeting MAVS
Source: EMBO Rep. 2023 Oct 23;24(12):e57137. doi: 10.15252/embr.202357137 (PMC10702836; doi:10.15252/embr.202357137)
Supplement: Supplementary file 8 — Source Data for Figure 5 [file EMBR-24-e57137-s007.zip]

Archive with 8 entries (4 files):
- Fig5A/
- Fig5A/EMBOR-2023-57137V2_SourceDataForFigure5A.xlsx
- Fig5B/
- Fig5B/EMBOR-2023-57137V2_SourceDataForFigure5B.xlsx
- Fig5C/
- Fig5C/EMBOR-2023-57137V2_SourceDataForFigure5C.xlsx
- Fig5D/
- Fig5D/EMBOR-2023-57137V2_SourceDataForFigure5D.xlsx
