# Supplementary material for: ORF3c is expressed in SARS‐CoV‐2‐infected cells and inhibits innate sensing by targeting MAVS
Source: EMBO Rep. 2023 Oct 23;24(12):e57137. doi: 10.15252/embr.202357137 (PMC10702836; doi:10.15252/embr.202357137)
Supplement: Supplementary file 8 — Source Data for Figure 5 [file EMBR-24-e57137-s007.zip › Fig5A/EMBOR-2023-57137V2_SourceDataForFigure5A.xlsx]

## Sheet: Fig.5A
		day	ORF3c wt				ORF3c M1T
	CaCo-2	0	1062.13	1794.94	1207.51	2192.7	1586.54	1770.76	916.58	1050.38
		1	4799.53	20598.5	10634.9	13302.4	2434.37	2815.16	5987.44	6679.81
		2	343529	265049	142128	93239	276091	462.75	184728	351691
		3	3.77093e+06	154162	4.85708e+06	1.54511e+06	2684.07	3.50982e+06	5.48021e+06	5.05323e+06
		day	ORF3c wt								ORF3c M1T
	CaLu-3	0	12522.4	17400.6	14053.5	13644.2	1203.37	2321.47	1909.55	2150.15	11528.9	10460.8	8754.27	6413.35	1634.54	1628.54	1499.34	1022.25
		1	140786	138054	165439	124588	128582	61465.2	51566.7	118488	43252.6	143084	29158.4	148537	58748	25312	54145.6	8200.75
		2	5589290	3.61013e+06	4.68179e+06	6.14818e+06	2.53752e+06	2.35478e+06	956338	3.17681e+06	3.77391e+06	6.45547e+06	2.08617e+06	5.8439e+06	9.36027e+06	4.75439e+06	4.94642e+06	2.32136e+06
		3	4.18061e+06	6.43774e+06	4.38643e+06	7.29201e+06	6.16689e+06	6.07493e+06	1.10513e+07	6.20764e+06	7.25654e+06	2.52174e+07	5.2423e+06	1.14762e+07	1.19457e+07	4.02245e+06	9.70263e+06	1.96433e+07
