# Supplementary material for: ORF3c is expressed in SARS‐CoV‐2‐infected cells and inhibits innate sensing by targeting MAVS
Source: EMBO Rep. 2023 Oct 23;24(12):e57137. doi: 10.15252/embr.202357137 (PMC10702836; doi:10.15252/embr.202357137)
Supplement: Supplementary file 8 — Source Data for Figure 5 [file EMBR-24-e57137-s007.zip › Fig5B/EMBOR-2023-57137V2_SourceDataForFigure5B.xlsx]

## Sheet: Fig.5B
		day	ORF3a stop, ORF3c wt								ORF3a stop, ORF3c Q5stop
	CaCo-2	0	427.42	235.76	238.31	628.17	430.95	253.96	270.47	704.85	715.24	511.61	808.86	612.32	1174.76	1294.43	910.43	1301.22
		1	1414.75	11802.6	934.94	3624.46	2162.43	1070.58	3176.19	1201.55	352.56	2243.38	482.43	1333.7	11834.5	2493.61	3259.98	6502.43
		2	31807.8	689.55	932.96	686.41	1762.24	15170.5	1849.18	94540.1	429.05	832.16	576.87	187.08	55205.9	34483.6	4084.9	8434.26
		3	2650.97	110042	22172	57300.8	16696.2	1177.81	1035.27	149402	784971	452.27	821.86	136901	1568.81	162847	1988.48	101960
		day	ORF3a stop, ORF3c wt								ORF3a stop, ORF3c Q5stop
	CaLu-3	0	1376.88	576.81	669.72	880.26	614.71	681.03	1079.87	1711.01	730.47	521.61	1003.28	1280.9	1294.44	4180.67	2972.1	1804.23
		1	50305.8	137273	75206.2	77801.2	167298	259553	44481.9	35501.6	147830	162448	134896	85413.5	335360	312984	139192	335057
		2	4.6283e+06	6.18405e+06	4.1037e+06	5.0118e+06	5.90356e+06	7.98636e+06	1.12607e+07	9.52395e+06	5.01922e+06	1.02414e+07	8.0477e+06	6.08863e+06	1.19976e+07	1.06141e+07	8.8127e+06	8.7063e+06
		3	1.0261e+07	9.67283e+06	5.25424e+06	9.04584e+06	1.87578e+07	1.95007e+07	4.71092e+07	2.2707e+07	1.35597e+07	1.33555e+07	1.08631e+07	1.10976e+07	9.07599e+06	11265730	3.08548e+07	1.08926e+07
