# Supplementary material for: ORF3c is expressed in SARS‐CoV‐2‐infected cells and inhibits innate sensing by targeting MAVS
Source: EMBO Rep. 2023 Oct 23;24(12):e57137. doi: 10.15252/embr.202357137 (PMC10702836; doi:10.15252/embr.202357137)
Supplement: Supplementary file 8 — Source Data for Figure 5 [file EMBR-24-e57137-s007.zip › Fig5C/EMBOR-2023-57137V2_SourceDataForFigure5C.xlsx]

## Sheet: Fig5C CaCo2
	S-CoV-2 ∆ORF6-YFP			S-CoV-2 ∆ORF6-YFP ∆ORF3c
0h	0.00159346	0.0121957	0.00818355	0.0089632	0.00497387	0.00459827
4h	0.00072275	0.0110859	0.00952091	0.00699415	0.00334626	0.0025723
8h	0.00223084	0.013698	0.00878678	0.00540638	0.00478607	0.00371048
12h	0.0247555	0.0423519	0.0366439	0.0454079	0.0480029	0.0424315
16h	0.0846127	0.127761	0.110051	0.155988	0.125519	0.13677
20h	0.195808	0.345001	0.207406	0.352672	0.295911	0.278753
24h	0.449788	0.728461	0.481577	0.827881	0.654377	0.55256
28h	0.847253	1.24532	0.787999	1.57836	1.05796	0.927273
32h	1.39408	1.81321	1.17207	2.50025	1.54513	1.35063
36h	2.37188	2.60461	1.85801	3.80355	2.25991	2.02835
40h	3.52599	3.37165	2.62896	5.02723	3.0332	2.91049
44h	4.85314	4.15234	3.62589	6.35763	3.99156	3.77879
48h	6.98606	5.30583	4.89372	8.27853	5.36299	5.00641
52h	8.57915	6.09426	5.70942	9.96413	6.52197	6.05189
56h	9.82631	6.60809	6.29419	10.9043	7.35333	6.79044
60h	11.5894	7.55339	7.31306	12.2012	8.57238	7.90352
64h	13.0649	8.52017	8.18614	13.3153	9.62289	8.98919
68h	14.3473	9.36353	9.03472	14.2196	10.5841	9.95588
72h	16.2602	10.7713	10.4028	15.6683	12.0184	11.3477
76h	16.6497	11.4787	10.9228	15.844	12.5385	11.8241
80h	17.2972	12.3306	11.5554	16.3999	13.2456	12.4598
84h	18.0139	13.1973	12.2895	16.9193	14.0122	13.1762
88h	18.5018	13.8784	12.8126	17.2378	14.5242	13.704
92h	19.0018	14.4334	13.3872	17.4854	15.0029	14.1786
96h	19.6715	15.2216	14.0967	17.9828	15.662	14.7677

## Sheet: Fig5C CaLu3
	S-CoV-2 ∆ORF6-YFP									S-CoV-2 ∆ORF6-YFP ∆ORF3c
0h	0.219931	0.182218	0.214593	0.069913	0.0657928	0.0681033	0.0260758	0.0213296	0.0240555	0.216676	0.213188	0.210439	0.0603921	0.0825355	0.0710512	0.0304123	0.0189508	0.0904231
4h	0.197509	0.166374	0.177944	0.0475761	0.0508484	0.0540752	0.019002	0.0139484	0.0169248	0.205983	0.187567	0.18067	0.0448046	0.0602384	0.0625376	0.0216597	0.0123436	0.0566987
8h	0.16424	0.139587	0.148362	0.0395462	0.0376967	0.0381235	0.0165264	0.00844533	0.016737	0.183293	0.152955	0.156853	0.0244539	0.0399389	0.0459599	0.0186036	0.011968	0.024397
12h	0.174575	0.141841	0.152187	0.0433762	0.0330415	0.0335309	0.0130834	0.00646489	0.0227922	0.189269	0.156796	0.177443	0.0201345	0.0322675	0.0382316	0.0156842	0.0112908	0.0212954
16h	0.167592	0.14015	0.131056	0.0493915	0.032148	0.0346236	0.0115867	0.00569092	0.0256718	0.199615	0.165725	0.187351	0.022132	0.0310895	0.0312887	0.0129298	0.0108924	0.0244084
20h	0.231746	0.200537	0.147697	0.0613937	0.0411454	0.0393015	0.0133111	0.00523565	0.0303326	0.249843	0.201908	0.242826	0.0293481	0.0366382	0.0309359	0.0113875	0.0141704	0.0184272
24h	0.23351	0.216141	0.139342	0.0914873	0.0531874	0.0523053	0.0198272	0.00479745	0.03793	0.265931	0.21914	0.257833	0.0363991	0.0422779	0.0251254	0.0105794	0.0167825	0.0240442
28h	0.232093	0.212676	0.13788	0.117267	0.0622302	0.0727755	0.0377536	0.00523565	0.0441388	0.313826	0.297687	0.307344	0.0433421	0.0506549	0.0290692	0.0101298	0.0202369	0.029092
32h	0.309802	0.280221	0.171433	0.186998	0.0991359	0.108275	0.0438599	0.00519581	0.0565336	0.488651	0.413793	0.434525	0.0654399	0.079929	0.0359211	0.0104884	0.0382601	0.0286709
36h	0.46933	0.390352	0.223198	0.240265	0.1385	0.160791	0.0523679	0.00848517	0.0686382	0.79521	0.728455	0.667079	0.0904003	0.121752	0.0401267	0.0137834	0.0485607	0.0475306
40h	0.739604	0.540029	0.35282	0.395326	0.234398	0.235587	0.0863256	0.00960628	0.0841972	1.17998	1.27159	1.11991	0.164843	0.209403	0.0631635	0.0268612	0.0763893	0.0585368
44h	1.30297	0.885627	0.568074	0.647286	0.411124	0.385258	0.0963473	0.0100217	0.114052	1.98028	2.20388	1.97799	0.287488	0.364088	0.104451	0.0346008	0.105123	0.0739194
48h	2.32143	1.56848	1.0152	0.946196	0.648162	0.559867	0.120602	0.0104201	0.158817	3.01115	3.57314	3.55645	0.415779	0.554939	0.159892	0.0552304	0.169072	0.113978
52h	3.8946	2.48676	1.76919	1.45564	1.13046	0.884836	0.177574	0.0110176	0.24714	4.16042	5.49864	5.69107	0.674397	0.992429	0.265112	0.0999383	0.277017	0.19245
56h	6.74554	4.19439	3.18052	2.13054	1.9408	1.34041	0.276021	0.0101526	0.398609	5.72948	8.23008	8.85586	1.0818	1.519	0.520128	0.200605	0.434849	0.309728
60h	10.4088	6.76047	5.15259	2.95832	2.81244	1.90246	0.40747	0.0106876	0.668223	7.87912	11.1915	12.6643	1.55943	2.15253	0.845472	0.456287	0.688551	0.555832
64h	14.1142	9.74131	7.33234	3.76448	3.84772	2.58101	0.735313	0.0163557	1.29053	9.97369	13.7443	15.9632	2.05138	2.86384	1.35336	0.952837	1.16239	1.07155
68h	18.4394	13.5819	10.0106	4.49728	5.02061	3.42062	1.19964	0.0251596	2.34413	12.4849	16.1049	19.2489	2.72142	3.71463	2.05149	1.98539	1.92431	2.16871
72h	21.8926	17.4423	12.1374	4.76749	5.56081	3.77092	2.19097	0.0772827	4.2009	14.6461	17.5981	21.4811	3.1471	4.18529	2.72778	3.70645	3.06348	4.043
76h	23.5623	20.0208	13.3627	4.96074	5.99199	4.09526	3.17155	0.134801	5.89851	15.6682	18.126	22.1354	3.56604	4.56093	3.58811	5.26634	3.92673	5.81565
80h	24.8413	22.519	14.3532	4.81076	6.25686	4.26676	5.12043	0.378367	9.14894	16.5033	18.4909	22.5312	3.74455	4.66652	4.45295	7.7559	5.47952	9.32883
84h	24.8877	23.6772	14.7286	4.51722	6.08003	4.18112	7.36653	0.807844	12.2636	16.7047	18.4314	22.3224	3.75729	4.57109	4.94487	9.9664	6.82648	12.9245
88h	23.7907	23.6474	14.3808	4.32752	5.87195	4.04629	10.0787	1.51673	15.0451	15.9111	17.6497	21.1147	3.76317	4.45711	5.29493	11.72	8.29012	16.9006
92h	24.7708	25.1181	15.0152	4.14346	5.70791	3.83379	13.9838	2.88698	18.2189	16.7436	18.4023	21.9441	3.63701	4.2011	5.40806	13.8129	10.3241	22.032
96h	22.8681	23.8572	14.1245	3.84624	5.23136	3.51515	15.8164	3.82681	18.9365	15.442	17.2164	20.1724	3.3697	3.87089	5.149	13.9959	11.006	24.238
