# Supplementary material for: ORF3c is expressed in SARS‐CoV‐2‐infected cells and inhibits innate sensing by targeting MAVS
Source: EMBO Rep. 2023 Oct 23;24(12):e57137. doi: 10.15252/embr.202357137 (PMC10702836; doi:10.15252/embr.202357137)
Supplement: Supplementary file 8 — Source Data for Figure 5 [file EMBR-24-e57137-s007.zip › Fig5D/EMBOR-2023-57137V2_SourceDataForFigure5D.xlsx]

## Sheet: MOI 0.1
t.p.	S-CoV-2 ∆ORF6-YFP			S-CoV-2 ∆ORF6-YFP ∆ORF3c
0h	0.0198932	0.00069059	3.1869e-05	0.123654	0.00181179	0.00382015
4h	1.15271	0.00100751	0.205472	1.83136	0.00106093	0.297167
8h	14.9125	2.01874	6.23637	18.0215	2.44756	8.43498
12h	37.4577	10.8585	23.373	38.9789	13.8776	29.4485
16h	54.9655	27.2924	46.2855	53.7981	35.2877	55.0334
20h	64.6407	47.5356	66.4448	60.2137	58.7731	75.0894
24h	73.3519	65.0727	79.822	66.898	75.3258	86.7023
28h	79.3355	77.3567	83.7446	71.6688	85.9444	89.4146
32h	83.1736	83.5098	86.9682	75.2663	92.8215	89.8005
36h	87.2348	86.6282	83.074	81.1465	91.4643	87.471
40h	82.4332	81.1591	79.0368	70.4449	89.2693	76.9405
44h	84.5499	74.6178	82.7625	75.8541	74.9441	81.2242
48h	85.9576	75.9553	96.067	75.281	75.4741	104.407
52h	89.12	75.6135	65.3336	73.9878	72.0868	86.9775
56h	87.4814	67.001	87.5275	74.2626	74.0897	77.3415
60h	86.4112	62.6318	78.2169	72.2824	82.9243	70.7565
64h	84.6272	60.416	79.0405	69.4512	84.5974	69.8738
68h	80.8359	63.199	88.6712	65.7467	84.1847	64.3278
72h	78.0578	56.5761	88.89	62.3344	74.0172	64.6235

## Sheet: MOI 0.001
t.p.	S-CoV-2 ∆ORF6-YFP		S-CoV-2 ∆ORF6-YFP ∆ORF3c
0h	0.0013477	0.00035318	0.00150013	0.00078407
4h	0.00036473	0.00224903	0.00042642	0.00422119
8h	0.0339178	0.26636	0.0589963	0.12307
12h	0.176493	0.857153	0.325067	0.449014
16h	0.536334	1.28033	0.84897	0.91198
20h	1.03311	1.74354	1.46278	1.49821
24h	1.52865	2.22238	2.10025	2.1715
28h	1.97355	2.72484	2.6788	2.7746
32h	2.3859	3.02938	3.11131	3.19797
36h	2.72175	3.22719	3.49934	3.42524
40h	2.94054	3.2243	3.66216	3.43539
44h	2.96018	2.9608	3.76804	3.24171
48h	2.85442	2.71412	3.64197	3.07005
52h	2.55758	2.50272	3.48509	2.78266
56h	2.31877	2.38822	3.14113	2.54084
60h	2.22925	2.28228	2.90628	2.37809
64h	2.02289	2.24156	2.60797	2.18015
68h	1.7112	2.1664	2.49519	2.11943
72h	1.47829	1.99943	2.44918	2.04573
